# Supplementary material for: Structure Elucidation, Biosynthetic Gene Cluster Distribution, and Biological Activities of Ketomemicin Analogs in Salinispora
Source: Mar Drugs. 2025 Mar 14;23(3):126. doi: 10.3390/md23030126 (PMC11943689; doi:10.3390/md23030126)
Supplement: Supplementary file 1 [file marinedrugs-23-00126-s001.zip]

Archive with 1 entries (1 files):
- marinedrugs-3518107-supplementary.pdf
